# Supplementary material for: Cyclin B3 activates the Anaphase-Promoting Complex/Cyclosome in meiosis and mitosis
Source: PLoS Genet. 2020 Nov 2;16(11):e1009184. doi: 10.1371/journal.pgen.1009184 (PMC7660922; doi:10.1371/journal.pgen.1009184)
Supplement: S1 Table — (XLSX) [file pgen.1009184.s001.xlsx]

## Sheet: A
Table S1. APC subunits and co-activators detected by mass spectrometry in the purification products shown in Figure 4A.
APC subunits	MW (kDa)	GFP-APC6 (Total spectrum count)	GFP-APC3 (Total spectrum count)	GFP-Nup107 (Total spectrum count)*
APC1	227	348	305	14
APC2	91	84	83	4
APC3	101	111	641	6
APC4	87	101	78	2
APC5	88	133	121	6
APC6	81	606	146	66
APC7	70	14	19	2
APC8	77	185	126	13
APC10	22	8	23	0
APC11	9	6	5	0
APC13	12	25	24	0
APC15	5	16	8	0
APC16	131	10	27	0
Cdc20	57	14	20	1
Cortex	55	10	16	0
Cdh1	55	16	16	0
*Note : The traces of APC subunits detected in the GFP-Nup107 purification product are likely due in part to carry-over in the LC column because very large amounts of these proteins were analyzed immediately before in the GFP-APC purification products.
