# Supplementary material for: Cyclin B3 activates the Anaphase-Promoting Complex/Cyclosome in meiosis and mitosis
Source: PLoS Genet. 2020 Nov 2;16(11):e1009184. doi: 10.1371/journal.pgen.1009184 (PMC7660922; doi:10.1371/journal.pgen.1009184)
Supplement: S1 Fig Numerical Data — (XLSX) [file pgen.1009184.s013.xlsx]

## Sheet: 1A
Replicates/Genotype	WT	CycB32/+	CycB3L6/+	twsaar1/+	twsP/+	CycB32/+twsaar1/+	CycB3L6/+ twsaar1/+	CycB32/+ twsP/+	CycB3L6/+ twsP/+
n=1	90.9376	90.9039	83.3834	69.9847	94.2348	0	0	49.0128	12.1801
n=2	86.0275	83.0503	95.9274	86.1654	92.9261	0	1	33.7328	42.5914
n=3	76.944	97.1429	94.1983	81.5628	83.582	0	0	26.8497	51.4377
Mean	84.64	90.37	91.17	79.24	90.25	0	0.3333	36.53	35.4
SD	7.1	7.062	6.798	8.337	5.81	0	0.5774	11.34	20.59

## Sheet: 1B
% of eggs/genotype	CycB32/+					twsaar1/+					CycB32/+ twsaar1/+
	n=1	n=2	n=3	Mean	SD	n=1	n=2	n=3	Mean	SD	n=1	n=2	n=3	Mean	SD
Meiosis I	0	0	0	0	0	3.22581	0	0	1.07527	1.86242	15.3846	14.2857	17.5	15.7234	1.63371
Meiosis II	2.17391	0	4.7619	2.31194	2.38395	0	0	0	0	0	5.76923	0	0	1.92308	3.33087
PMI	4.34783	0	4.7619	3.03658	2.63789	0	0	0	0	0	0	5.71429	5	3.57143	3.1135
PB +1 mitotic nucleus	0	0	0	0	0	3.22581	0	0	1.07527	1.86242	42.3077	34.2857	40	38.8645	4.12978
PB +2 mitotic nuclei	6.52174	4.7619	0	3.76121	3.37406	3.22581	0	0	1.07527	1.86242	21.1538	28.5714	20	23.2418	4.65155
PB+ >=4 mitotic nuclei	86.9565	95.2381	85.7143	89.303	5.17736	90.3226	100	84.6154	91.646	7.77722	0	2.85714	2.5	1.78571	1.55675
Uncharacterizable	0	0	4.7619	1.5873	2.74929	0	0	15.3846	5.12821	8.88231	15.3846	14.2857	15	14.8901	0.557631

## Sheet: 1C
% of eggs hatching/genotype	WT	mad2EY/+,B32/+	mad2EY/EY,B32/+	mad2EY/+,B32/+,twsaar1/+	mad2EY/EY,B32/+,twsaar1/+	mad2EY/EY,B32/L6
n=1	95.5618	79.6488	36.9393	0	0	0
n=2	95.6989	84.1924	45.8427	0	0	0
n=3	93.4034	88.1244	39.6115	0	0	0
n=4	94.0797	86.0294	44.2039			0
n=5	92.365	84.9814				0
Mean	94.22	84.6	41.65	0	0	0
SD	1.424	3.134	4.101	0	0	0

## Sheet: 1D
Proteins level/genotype	CycA			CycB			CycB3
	WT	CycB3L6/2	GFP-CycB3D	WT	CycB3L6/2	GFP-CycB3D	WT	CycB3L6/2	GFP-CycB3D
n=1	1	0.99	0.197	1	1.361	0.048	1	0	0.30214
n=2	1	1.468	0.168	1	1.468	0.351	1	0	0.194474
n=3	1	1.918	0.142	1	1.601	0.206	1	0	0.124794
n=4	1	2.099	0.217	1	1.347	0.676
Mean	1	1.619	0.181	1	1.444	0.3203	1	0	0.2071
SD	0	0.4961	0.03287	0	0.1176	0.2675	0	0	0.08935

## Sheet: 1F
Fold change compared to control/genotype	WT	GFP-CycB3D	RNAi APC3	RNAi APC3 / GFP-CycB3D
n=1	1	0.162836	2.21629	1.44939
n=2	1	0.222832	3.04341	2.05685
n=3	1	0.192834	2.62985	1.75312
Mean	1	0.1928	2.63	1.753
SD	0	0.03	0.4136	0.3037
