# Supplementary material for: Cyclin B3 activates the Anaphase-Promoting Complex/Cyclosome in meiosis and mitosis
Source: PLoS Genet. 2020 Nov 2;16(11):e1009184. doi: 10.1371/journal.pgen.1009184 (PMC7660922; doi:10.1371/journal.pgen.1009184)
Supplement: S2 Fig Numerical Data — (XLSX) [file pgen.1009184.s014.xlsx]

## Sheet: B
RNAi ctl cells entering anaphase					RNAi CycB3#1 cells entering anaphase
time (min)	New	Cumulative	Percentage		time (min)	New	Cumulative	Percentage
0	0	0	0		0	0	0	0
3	0	0	0		3	0	0	0
6	0	0	0		6	0	0	0
9	0	0	0		9	0	0	0
12	0	0	0		12	0	0	0
15	0	0	0		15	0	0	0
18	1	1	1.44928		18	0	0	0
21	0	1	1.44928		21	1	1	1.53846
24	0	1	1.44928		24	0	1	1.53846
27	1	2	2.89855		27	1	2	3.07692
30	2	4	5.7971		30	2	4	6.15385
33	5	9	13.0435		33	2	6	9.23077
36	3	12	17.3913		36	1	7	10.7692
39	2	14	20.2899		39	1	8	12.3077
42	3	17	24.6377		42	2	10	15.3846
45	1	18	26.087		45	2	12	18.4615
48	3	21	30.4348		48	4	16	24.6154
51	5	26	37.6812		51	4	20	30.7692
54	3	29	42.029		54	1	21	32.3077
57	4	33	47.8261		57	2	23	35.3846
60	2	35	50.7246		60	2	25	38.4615
63	4	39	56.5217		63	2	27	41.5385
66	3	42	60.8696		66	3	30	46.1538
69	2	44	63.7681		69	0	30	46.1538
72	4	48	69.5652		72	3	33	50.7692
75	1	49	71.0145		75	2	35	53.8462
78	2	51	73.913		78	3	38	58.4615
81	2	53	76.8116		81	3	41	63.0769
84	3	56	81.1594		84	2	43	66.1538
87	2	58	84.058		87	0	43	66.1538
90	1	59	85.5072		90	1	44	67.6923
93	1	60	86.9565		93	0	44	67.6923
96	0	60	86.9565		96	0	44	67.6923
99	0	60	86.9565		99	0	44	67.6923
102	0	60	86.9565		102	0	44	67.6923
105	1	61	88.4058		105	1	45	69.2308
108	1	62	89.8551		108	0	45	69.2308
111	1	63	91.3043		111	0	45	69.2308
114	1	64	92.7536		114	0	45	69.2308
117	0	64	92.7536		117	2	47	72.3077
120	0	64	92.7536		120	0	47	72.3077
123	1	65	94.2029		123	0	47	72.3077
127	0	65	94.2029		127	0	47	72.3077
130	0	65	94.2029		130	0	47	72.3077
132	2	67	97.1014		132	0	47	72.3077
135	0	67	97.1014		135	1	48	73.8462
138	0	67	97.1014		138	0	48	73.8462
141	0	67	97.1014		141	0	48	73.8462
144	0	67	97.1014		144	0	48	73.8462
147	1	68	98.5507		147	0	48	73.8462
150	0	68	98.5507		150	0	48	73.8462
153	0	68	98.5507		153	0	48	73.8462
156	0	68	98.5507		156	1	49	75.3846
159	0	68	98.5507		159	0	49	75.3846
162	0	68	98.5507		162	0	49	75.3846
165	0	68	98.5507		165	0	49	75.3846
168	0	68	98.5507		168	2	51	78.4615
171	1	69	100		171	0	51	78.4615
172	0	69	100		172	0	51	78.4615
175	0	69	100		175	0	51	78.4615
177	0	69	100		177	0	51	78.4615
180	0	69	100		180	1	52	80

## Sheet: C
RNAi ctl	type of defect/% of cells	n=1	n=2	n=3	n=4	n=5	Mean of RNAi ctl	SD of RNAi ctl
	DNA bridges	8.69565	12.5	15.3846	0	28.5714	13.0303	10.4395
	Lagging chromosomes	21.7391	12.5	15.3846	18.1818	14.2857	16.4183	3.61907
	No anaphase	0	0	0	0	0	0	0
	Multinucleation	8.69565	12.5	15.3846	9.09091	14.2857	11.9914	3.01294
RNAi CycB3#1		n=1	n=2	n=3	n=4	n=5	Mean of RNAi CycB3#1	SD of RNAi CycB3#1
	DNA bridges	27.2727	22.2222	11.1111	25	0	17.1212	11.4062
	Lagging chromosomes	40.9091	11.1111	44.4444	25	47.0588	33.7047	15.2629
	No anaphase	27.2727	11.1111	11.1111	12.5	5.88235	13.5755	8.06383
	Multinucleation	36.3636	33.3333	33.3333	12.5	41.1765	31.3414	11.0101

## Sheet: E
Time (min)	CycB relative intensity in RNAi ctl cells																													Mean of CycB relative intensity in RNAi ctl cells	SD of CycB relative intensity in RNAi ctl cells	CycB relative intensity in RNAi CycB3#1 cells
-64																																					0.745455	0.819623	0.827806			0.998336	0.97307			0.902715	0.935385
-60																																0.978249					0.668182	0.803766	0.806122			1	0.985637			0.903846	0.815385	1
-56																																1					0.645455	0.776016	0.802296			0.968386	0.951526			0.857466	0.692308	0.956113
-52																																0.96817			1.00675		0.584091	0.762141	0.803571			0.923461	0.929982		1	0.839367	0.673846	0.945141
-48																																0.950133			0.962901		0.572727	0.760159	0.8125		0.970874	0.905158	0.816876		0.8925	0.866516	0.633846	0.829154	1
-44																																0.895491			1	1	0.477273	0.760159	0.764031		1	0.923461	0.777379		0.891667	0.877828	0.547692	0.841693	0.875
-40																																0.813263			0.932546	0.91638	0.459091	0.721506	0.725765		0.978155	0.915141	0.739677		0.859167	0.878959	0.410769	0.89185	0.782328
-36																																0.829708			0.88027	0.917526	0.425	0.662042	0.830357		0.997573	0.908486	0.725314		0.858333	0.875566	0.327692	0.863636	0.782328
-32	1	1	0.981333							0.936605		0.874388				0.873626	0.95122	0.970488			0.940035					0.5898	0.974843		1	0.9244	0.114099	0.862599			0.860034	0.91638	0.393182	0.632309	0.728316		0.990291	0.873544	0.72711		0.823333	0.779412	0.361538	0.785266	0.795259
-28	0.974231	0.845554	1					1		0.956033		0.944535				0.876374	0.993902	0.981839	0.957275		0.876543	0.774157	1			0.54102	0.955975		0.973396	0.9157	0.119106	0.82069		1	0.868465	0.917526	0.368182	0.601586	0.76148		0.93932	0.816972	0.689408	1	0.763333	0.722851	0.378462	0.766458	0.821121
-24	1.02622	0.866615	0.992					0.903177	0.968085	0.906953		1.00245		1		0.812271	0.961382	1	1	0.987342	0.761905	0.92809	0.963415		1	0.495565	0.949686		0.923318	0.9224	0.121438	0.795756		0.857895	0.833052	0.92669	0.359091	0.564916	0.728316		0.783981	0.790349	0.692998	0.994371	0.730833	0.674208	0.329231	0.778997	0.730603
-20	0.990506	0.930577	0.944	0.940412	1	0.955381	1	0.86233	1	0.861963	1	1	0.991037	1	0.960954	0.796703	0.96748	0.93076	0.996536	0.905063	0.790123	1	0.939024		0.984211	0.441242	0.974843		0.923318	0.9291	0.114443	0.75809	1	0.984211	0.799325	0.875143	0.325	0.542121	0.757653	1	0.730583	0.745424	0.648115	0.954972	0.7075	0.605204	0.301538	0.639498	0.702586
-16	0.853978	0.923557	0.928	0.937161	0.957195	0.944882	0.927614	0.844175	0.985816	0.811861	0.94854	0.963295	0.997439	0.942857	0.984816	0.739927	0.971545	0.891033	1.01732	0.96519	0.878307	0.946067	0.943089	1	0.978947	0.413525	0.971698	1	0.923318	0.9169	0.114574	0.73634	0.983352	0.947368	0.777403	0.867125	0.313636	0.497522	0.760204	0.950064	0.728155	0.703827	0.615799	0.969981	0.6575	0.58371	0.256923	0.672414	0.616379
-12	0.801537	0.886895	0.893333	1	0.984517	0.986002	0.810992	0.863843	0.950355	0.767894	0.901947	0.96248	1	0.921429	1	0.703297	0.941057	0.880817	0.960739	1	0.855379	0.883146	0.825203	0.859023	0.842105	0.383592	0.915094	0.904192	0.899844	0.8822	0.12147	0.722546	0.950057	0.915789	0.725126	0.831615	0.277273	0.406343	0.76148	0.924456	0.684466	0.677205	0.588869	0.957786	0.666667	0.55543	0.255385	0.667712	0.575431
-8	0.716546	0.776911	0.786667	0.891658	1.00364	1	0.786863	0.803328	0.907801	0.688139	0.853268	0.973083	0.983355	0.911905	0.881417	0.652015	0.880081	0.822928	0.930716	0.905063	0.793651	0.851685	0.845528	0.864662	0.8	0.345898	0.801887	0.92515	0.824726	0.8348	0.128281	0.710345	0.804248	0.776316	0.667791	0.777778	0.265909	0.272547	0.660714	0.879641	0.643204	0.650582	0.552962	0.880863	0.6075	0.53733	0.209231	0.677116	0.478448
-4	0.584539	0.677847	0.616	0.852654	0.930783	0.940507	0.675603	0.611195	0.64539	0.572597	0.698887	0.885807	0.920615	0.72619	0.843818	0.565934	0.882114	0.637911	0.806005	0.772152	0.758377	0.65618	0.784553	0.674812	0.566667	0.315965	0.650943	0.700599	0.697966	0.7122	0.138291	0.594695	0.667623	0.765789	0.591906	0.643757	0.293182	0.289395	0.593112	0.836108	0.592233	0.608985	0.491921	0.721388	0.506667	0.458145	0.187692	0.688088	0.426724
0	0.467902	0.50468	0.578667	0.764897	0.730419	0.772528	0.406166	0.405446	0.368794	0.376278	0.5758	0.803426	0.701665	0.5	0.783803	0.427656	0.662602	0.493757	0.630485	0.56962	0.500882	0.593258	0.626016	0.334586	0.408772	0.343681	0.477987	0.676647	0.535211	0.5525	0.142107	0.479576	0.460964	0.689474	0.50253	0.442153	0.268182	0.237859	0.642857	0.768246	0.509709	0.497504	0.29982	0.562852	0.428333	0.386878	0.170769	0.539185	0.443966
4	0.364376	0.406396	0.378667	0.694475	0.599271	0.621172	0.265416	0.322239	0.234043	0.239264	0.342837	0.654976	0.445583	0.42381	0.618221	0.304029	0.424797	0.350738	0.551963	0.386076	0.306878	0.374157	0.447154	0.285714	0.310526	0.300443	0.320755	0.643713	0.383412	0.4138	0.135181	0.345889	0.378875	0.568421	0.39629	0.270332	0.234091	0.263627	0.529337	0.646607	0.410194	0.381032	0.267504	0.346154	0.323333	0.356335	0.135385	0.405956	0.342672
8	0.278029	0.347114	0.272	0.536295	0.479053	0.491689	0.24933	0.263238	0.117021		0.275382	0.460848	0.31242	0.345238	0.493854	0.230769	0.302846	0.348468	0.401848	0.297468	0.126984	0.304494	0.386179	0.167293	0.247368	0.248337	0.122642	0.434132	0.306729	0.316	0.114196	0.275862	0.317451	0.436842	0.281619	0.238259	0.143182	0.254708	0.522959	0.46735	0.25	0.18802		0.263602		0.225113	0.106154	0.424765	0.260776
[truncated: 9 more columns]
