# Supplementary material for: Cyclin B3 activates the Anaphase-Promoting Complex/Cyclosome in meiosis and mitosis
Source: PLoS Genet. 2020 Nov 2;16(11):e1009184. doi: 10.1371/journal.pgen.1009184 (PMC7660922; doi:10.1371/journal.pgen.1009184)
Supplement: S3 Fig Numerical Data — (XLSX) [file pgen.1009184.s015.xlsx]

## Sheet: D
	Ratio of nuclear over cytoplasmic fluorescence intensity
Time (sec)	Nucleus 1	Nucleus 2	Nucleus 3	Nucleus 4	Nucleus 5	Nucleus 6	Nucleus 7	Nucleus 8	Nucleus 9	Nucleus 10	Mean	SD
-285	0.97326	1.02103	1.03936	1.02742	1.00602	1.00714	1.02363	0.973274	0.990617	1.02774	1.00895	0.0232746
-270	0.953653	1.05757	1.04607	1.05589	0.973328	1.07244	0.982417	0.942048	0.97547	1.02688	1.00858	0.0482179
-255	0.979005	0.985325	0.98768	1.03225	1.09159	1.0556	1.01022	1.02484	1.01801	1.04543	1.02299	0.0351974
-240	1.08755	1.03133	1.01727	0.982277	0.99011	1.05852	0.998119	0.979722	1.0136	1.04737	1.02059	0.0355687
-225	1.10874	1.02703	1.09012	1.10122	1.02075	1.11188	1.10833	1.16825	1.11204	1.11397	1.09623	0.0432664
-210	1.20276	1.17594	1.1147	1.12915	1.13834	1.21773	1.24466	1.16751	1.15295	1.08658	1.16303	0.0488294
-195	1.27566	1.23456	1.22622	1.21016	1.12717	1.21994	1.29585	1.22503	1.1968	1.15834	1.21697	0.0495447
-180	1.28117	1.22222	1.25848	1.2647	1.18646	1.24672	1.20095	1.16673	1.30691	1.18611	1.23205	0.0465676
-165	1.27577	1.24495	1.24456	1.27619	1.21544	1.23543	1.23593	1.27553	1.27203	1.24583	1.25217	0.0213894
-150	1.28449	1.28528	1.26348	1.20646	1.16188	1.29494	1.22227	1.22355	1.24978	1.26144	1.24536	0.0417411
-135	1.24489	1.24622	1.28269	1.21907	1.11412	1.28035	1.30589	1.26534	1.32812	1.23117	1.25179	0.0589083
-120	1.28317	1.2418	1.26034	1.30079	1.12746	1.20186	1.30314	1.23085	1.24093	1.18891	1.23793	0.0545011
-105	1.27236	1.20378	1.18172	1.17644	1.11932	1.28451	1.30215	1.24033	1.27106	1.21305	1.22647	0.0577962
-90	1.2779	1.19565	1.20451	1.26374	1.18861	1.26159	1.2563	1.26735	1.22418	1.1834	1.23232	0.0368366
-75	1.28791	1.2601	1.23018	1.23082	1.14763	1.22689	1.22621	1.25791	1.21842	1.14816	1.22342	0.0450261
-60	1.31844	1.17174	1.25029	1.30371	1.16825	1.23863	1.21598	1.23111	1.21232	1.13012	1.22406	0.058766
-45	1.26012	1.19833	1.16272	1.22082	1.1471	1.21749	1.27202	1.22293	1.16115	1.18989	1.20526	0.0416238
-30	1.30628	1.19615	1.14627	1.20483	1.1853	1.20992	1.18953	1.15995	1.21161	1.14284	1.19527	0.0464602
-15	1.16046	1.15297	1.19018	1.18803	1.0664	1.15946	1.16194	1.14414	1.13942	1.14851	1.15115	0.0342141
0	1.19083	1.10705	1.11663	1.18272	1.1397	1.1154	1.12137	1.19194	1.11979	1.14812	1.14335	0.0334222
15	1.15896	1.08079	1.15462	1.22981	1.07506	1.14645	1.14679	1.13703	1.14997	1.15106	1.14305	0.0429318
