# Supplementary material for: Cyclin B3 activates the Anaphase-Promoting Complex/Cyclosome in meiosis and mitosis
Source: PLoS Genet. 2020 Nov 2;16(11):e1009184. doi: 10.1371/journal.pgen.1009184 (PMC7660922; doi:10.1371/journal.pgen.1009184)
Supplement: S4 Fig Numerical Data — (XLSX) [file pgen.1009184.s016.xlsx]

## Sheet: C
In each experiment, the intensity of the pSP band was divided by the total intensity of the GFP-APC3 signal. These values were normalized to be set at 1 in the CycB3+/+ condition.
	CycB3+/+ (Relative levels normalized to total GFP-APC3)	CycB32/+ (Relative levels normalized to total GFP-APC3)
n=1	1	0.432415
n=2	1	0.548738
n=3	1	0.669149
Mean	1	0.5501
Std. Deviation	0	0.1184

## Sheet: G
APC3 pSer316 quantitation					APC3 pSer455 quantitation					Cdc20 quantitation					Cortex quantitation					Cdh1 quantitation
		CycB3+/+	CycB32/+				CycB3+/+	CycB32/+				CycB3+/+	CycB32/+				CycB3+/+	CycB32/+				CycB3+/+	CycB32/+
n=1	APC3 Area (top-3 peptides)	5120000000	3080000000		n=1	APC3 Area (top-3 peptides)	5120000000	3080000000		n=1	APC3 Area (top-3 peptides)	5120000000	3080000000		n=1	APC3 Area (top-3 peptides)	5120000000	3080000000		n=1	APC3 Area (top-3 peptides)	5120000000	3080000000
	pS316 Area (all peptides)	163160000	25330000			pS455 Area (all peptides)	204000000	151630000			Cdc20 Area (all peptides)	34089200	11340000			Cortex Area (all peptides)	12655000	3237000			Cdh1 Area (all peptides)	35825000	25040700
	pS316 relative levels normalized to APC3	1	0.258			pS455 relative levels normalized to APC3	1	1.23559			Cdc20 relative levels normalized to APC3	1	0.553			Cortex relative levels normalized to APC3	1	0.425			Cdh1 relative levels normalized to APC3	1	1.16
n=2	APC3 Area (top-3 peptides)	9154500000	8954700000		n=2	APC3 Area (top-3 peptides)	9154500000	8954700000		n=2	APC3 Area (top-3 peptides)	9154500000	8954700000		n=2	APC3 Area (top-3 peptides)	9154500000	8954700000		n=2	APC3 Area (top-3 peptides)	9154500000	8954700000
	pS316 Area (all peptides)	4756500	40000			pS455 Area (all peptides)	2148611000	2060790000			Cdc20 Area (all peptides)	4.39542e+06	2875856			Cortex Area (all peptides)	2017740	1346220			Cdh1 Area (all peptides)	2.51793e+06	2.25429e+06
	pS316 relative levels normalized to APC3	1	0.0086			pS455 relative levels normalized to APC3	1	0.980527			Cdc20 relative levels normalized to APC3	1	0.669			Cortex relative levels normalized to APC3	1	0.682			Cdh1 relative levels normalized to APC3	1	0.915
n=3	APC3 Area (top-3 peptides)	2010000000	2640000000		n=3	APC3 Area (top-3 peptides)	2010000000	2640000000		n=3	APC3 Area (top-3 peptides)	2010000000	2640000000		n=3	APC3 Area (top-3 peptides)	2010000000	2640000000		n=3	APC3 Area (top-3 peptides)	2010000000	2640000000
	pS316 Area (all peptides)	3270000	1460000			pS455 Area (all peptides)	305000000	355000000			Cdc20 Area (all peptides)	23100000	24800000			Cortex Area (all peptides)	3450000	3720000			Cdh1 Area (all peptides)	11000000	8540000
	pS316 relative levels normalized to APC3	1	0.340189			pS455 relative levels normalized to APC3	1	0.886177			Cdc20 relative levels normalized to APC3	1	0.820142			Cortex relative levels normalized to APC3	1	0.821597			Cdh1 relative levels normalized to APC3	1	0.592561
	Mean of normalized values	1	0.2023			Mean of normalized values	1	1.036			Mean of normalized values	1	0.6807			Mean of normalized values	1	0.6429			Mean of normalized values	1	0.8892
	Std. Deviation of normalized values	0	0.1727			Std. Deviation of normalized values	0	0.1832			Std. Deviation of normalized values	0	0.134			Std. Deviation of normalized values	0	0.2012			Std. Deviation of normalized values	0	0.2846
