# Supplementary material for: Cyclin B3 activates the Anaphase-Promoting Complex/Cyclosome in meiosis and mitosis
Source: PLoS Genet. 2020 Nov 2;16(11):e1009184. doi: 10.1371/journal.pgen.1009184 (PMC7660922; doi:10.1371/journal.pgen.1009184)
Supplement: S5 Fig Numerical Data — (XLSX) [file pgen.1009184.s017.xlsx]

## Sheet: A
Fold change compared to control/genotype	Ctl	GFP-CycB3D	RNAi APC1	RNAi APC1 / GFP-CycB3D
n=1	1	0.397164	3.13694	1.92666
n=2	1	0.349986	4.14245	1.55755
n=3	1	0.359255	2.03853	1.07025
Mean	1	0.3688	3.106	1.518
SD	0	0.025	1.052	0.4296

## Sheet: B
Fold change compared to control/genotype	Ctl	GFP-CycB3D	cortQW/RH, fzy6/7	GFP-CycB3D cortQW/RH, fzy6/7
n=1	1	0.201085	1.69808	0.396011
n=2	1	0.445554	2.11042	0.822109
n=3	1	0.134091	4.09114	1.19709
n=4	1	0.360479	1.51054	1.74919
Mean	1	0.2853	2.353	1.041
SD	0	0.1429	1.186	0.5744
