# Supplementary material for: Cyclin B3 activates the Anaphase-Promoting Complex/Cyclosome in meiosis and mitosis
Source: PLoS Genet. 2020 Nov 2;16(11):e1009184. doi: 10.1371/journal.pgen.1009184 (PMC7660922; doi:10.1371/journal.pgen.1009184)
Supplement: S6 Fig Numerical Data — (XLSX) [file pgen.1009184.s018.xlsx]

## Sheet: B
RNAi ctl cells entering anaphase					RNAi CycB3#2 cells entering anaphase
time (min)	New	Cumulative	Percentage		time (min)	New	Cumulative	Percentage
0	0	0	0		0	0	0	0
3	0	0	0		3	0	0	0
6	0	0	0		6	0	0	0
9	0	0	0		9	0	0	0
12	0	0	0		12	0	0	0
15	0	0	0		15	0	0	0
18	1	1	0.943396		18	0	0	0
21	4	5	4.71698		21	2	2	1.86916
24	6	11	10.3774		24	3	5	4.6729
27	8	19	17.9245		27	2	7	6.54206
30	10	29	27.3585		30	0	7	6.54206
33	10	39	36.7925		33	8	15	14.0187
36	6	45	42.4528		36	5	20	18.6916
39	9	54	50.9434		39	5	25	23.3645
42	6	60	56.6038		42	6	31	28.972
45	3	63	59.434		45	6	37	34.5794
48	5	68	64.1509		48	3	40	37.3832
51	3	71	66.9811		51	5	45	42.0561
54	5	76	71.6981		54	8	53	49.5327
57	2	78	73.5849		57	5	58	54.2056
60	1	79	74.5283		60	5	63	58.8785
63	5	84	79.2453		63	5	68	63.5514
66	4	88	83.0189		66	4	72	67.2897
69	3	91	85.8491		69	2	74	69.1589
72	1	92	86.7925		72	0	74	69.1589
75	2	94	88.6792		75	1	75	70.0935
78	1	95	89.6226		78	4	79	73.8318
81	1	96	90.566		81	0	79	73.8318
84	0	96	90.566		84	2	81	75.7009
87	1	97	91.5094		87	2	83	77.5701
90	0	97	91.5094		90	1	84	78.5047
93	2	99	93.3962		93	1	85	79.4393
96	1	100	94.3396		96	1	86	80.3738
99	0	100	94.3396		99	1	87	81.3084
102	0	100	94.3396		102	1	88	82.243
105	0	100	94.3396		105	1	89	83.1776
108	0	100	94.3396		108	1	90	84.1121
111	0	100	94.3396		111	0	90	84.1121
114	0	100	94.3396		114	0	90	84.1121
117	0	100	94.3396		117	1	91	85.0467
120	0	100	94.3396		120	0	91	85.0467
123	0	100	94.3396		123	1	92	85.9813
126	1	101	95.283		126	0	92	85.9813
129	0	101	95.283		129	0	92	85.9813
132	1	102	96.2264		132	0	92	85.9813
135	1	103	97.1698		135	0	92	85.9813
138	0	103	97.1698		138	1	93	86.9159
141	0	103	97.1698		141	0	93	86.9159
144	0	103	97.1698		144	0	93	86.9159
147	0	103	97.1698		147	0	93	86.9159
150	0	103	97.1698		150	0	93	86.9159
153	0	103	97.1698		153	0	93	86.9159
156	0	103	97.1698		156	0	93	86.9159
159	0	103	97.1698		159	0	93	86.9159
162	0	103	97.1698		162	0	93	86.9159
165	0	103	97.1698		165	0	93	86.9159
168	0	103	97.1698		168	0	93	86.9159
171	0	103	97.1698		171	1	94	87.8505
172	0	103	97.1698		172	0	94	87.8505
175	0	103	97.1698		175	0	94	87.8505
177	0	103	97.1698		177	0	94	87.8505
180	0	103	97.1698		180	0	94	87.8505
183	0	103	97.1698		183	0	94	87.8505
186	0	103	97.1698		186	0	94	87.8505
189	0	103	97.1698		189	0	94	87.8505
192	0	103	97.1698		192	0	94	87.8505
195	1	104	98.1132		195	0	94	87.8505

## Sheet: C
RNAi ctl	type of defect/% of cells	n=1	n=2	n=3	n=4	n=5	Mean of RNAi Ctl	SD of RNAi ctl
	DNA bridges	13.7931	12.5	20.6897	27.2727	16.6667	18.1844	5.97439
	Lagging chromosomes	13.7931	12.5	10.3448	13.6364	0	10.0549	5.78715
	No anaphase	3.44828	0	0	0	0	0.689655	1.54212
	Multinucleation	0	0	3.44828	9.09091	0	2.50784	3.97143
RNAi CycB3#2		n=1	n=2	n=3	n=4	n=5	Mean of RNAi CycB3#2	SD of RNAi CycB3#2
	DNA bridges	13.7931	0	16.6667	11.5385	14.2857	11.2568	6.55112
	Lagging chromosomes	24.1379	37.5	25	30.7692	19.0476	27.291	7.06162
	No anaphase	13.7931	0	12.5	7.69231	4.7619	7.74946	5.65854
	Multinucleation	20.6897	12.5	12.5	11.5385	0	11.4456	7.39403

## Sheet: D
Time (min)	CycB relative intensity in RNAi ctl cells																				Mean of CycB relative intensity in RNAi ctl cells	SD of CycB relative intensity in RNAi ctl cells	CycB relative intensity in RNAi CycB3#2 cells
-56																										0.832827	0.783383	0.807229	0.65873		1	0.974922			0.939759										0.946619			0.575269
-52																										0.799392	0.744807	0.771084	0.650794		0.889231	0.995298			0.86747				0.975096						0.967972			0.564516
-48																								0.890625		0.761398	0.67359	0.771084	0.555556		0.886154	1			0.927711				1						0.950178			0.537634	1
-44																							1	0.88125		0.743161	0.620178	0.698795	0.563492	0.950538	0.883077	0.943574	1	1	0.843373				0.921456					0.927835	0.939502			0.510753	0.768061
-40																							0.958333	0.9625	1	0.720365	0.602374	0.646586	0.579365	0.997849	0.821538	0.88558	0.93311	0.944966	0.795181		1		0.908046			1		0.914089	0.900356			0.462366	0.749049
-36					0.550725					0.912548			1	0.906667			1				0.874	0.186287	0.923611	1	0.9	0.697568	0.578635	0.634538	0.539683	0.997849	0.753846	0.832288	0.913043	0.951678	0.831325		0.894472		0.885057			0.947531		0.941581	0.886121		0.931579	0.451613	0.680608
-32	1			1	0.492754					0.901141	1		0.933333	0.964444			0.94898		1		0.9156	0.162525	0.895833	0.96875	0.94	0.653495	0.543027	0.594378	0.547619	1	0.710769	0.811912	0.926421	0.918121	0.807229		0.849246		0.835249			0.941358		1	0.829181		0.931579	0.467742	0.661597
-28	0.967828		0.930514	0.97479	0.52657					0.897338	0.95122		0.795833	1			0.908163	0.981618	0.908284	1	0.9035	0.131669	0.854167	0.928125	0.845	0.612462	0.531157	0.610442	0.547619	0.804301	0.686154	0.794671	0.966555	0.903356	0.73494	0.964516	0.864322	1	0.844828	1	0.941176	0.904321		0.969072	0.790036		0.957895	0.532258	0.680608
-24	0.989276		1	0.927171	0.468599	1				0.897338	0.963415		0.754167	0.946667	0.886364		0.928571	1	0.928994	0.923469	0.901	0.139964	0.784722	0.8875	0.84	0.577508	0.498516	0.614458	0.555556	0.808602	0.643077	0.775862	0.886288	0.883221	0.710843	1	0.809045	0.950704	0.827586	0.89404	0.94958	0.87037	1	0.945017	0.743772		0.997368	0.505376	0.695817
-20	0.949062	0.815642	1	0.929972	0.42029	0.969231	1			0.851711	1		0.741667	0.924444	0.959091		0.887755	0.926471	0.91716	0.943878	0.8898	0.143347	0.736111	0.8875	0.835	0.513678	0.477745	0.586345	0.484127	0.737634	0.584615	0.757053	0.852843	0.845638	0.710843	0.903226	0.773869	0.901408	0.787356	0.887417	0.983193	0.87963	0.99117	0.948454	0.725979	1	1	0.419355	0.688213
-16	0.911528	0.835196	0.969789	0.938375	0.405797	0.976923	0.985185	0.976744	1	0.825095	0.957317	1	0.720833	0.937778	1		0.826531	0.904412	0.837278	0.903061	0.8901	0.140217	0.715278	0.859375	0.785	0.451368	0.462908	0.542169	0.492063	0.673118	0.538462	0.72884	0.83612	0.802685	0.626506	0.829032	0.738693	0.869718	0.726054	0.887417	0.915966	0.858025	0.94702	0.893471	0.690391	0.980822	0.992105	0.376344	0.65019
-12	0.871314	0.776536	0.939577	0.901961	0.371981	0.976923	0.922222	0.96124	0.941463	0.779468	0.878049	0.96129	0.6875	0.92	0.977273		0.77551	0.897059	0.742604	0.943878	0.854	0.145412	0.652778	0.803125	0.88	0.404255	0.421365	0.550201	0.452381	0.63871	0.516923	0.713166	0.779264	0.692617	0.590361	0.770968	0.673367	0.799296	0.678161	0.910596	1	0.802469	0.92936	0.773196	0.644128	0.991781	0.942105	0.38172	0.653992
-8	0.892761	0.703911	0.900302	0.876751	0.381643	0.953846	0.851852	1	0.936585	0.756654	0.841463	0.903226	0.7	0.862222	0.945455	1	0.734694	0.882353	0.701183	0.882653	0.8354	0.142482	0.576389	0.840625	0.805	0.349544	0.388724	0.502008	0.468254	0.503226	0.473846	0.587774	0.729097	0.594631	0.578313	0.612903	0.522613	0.623239	0.557471	0.824503	0.806723	0.737654	0.869757	0.793814	0.608541	0.967123	0.95	0.376344	0.657795
-4	0.89008	0.631285	0.824773	0.815126	0.42029	0.915385	0.714815	0.930233	0.907317	0.726236	0.847561	0.829032	0.6875	0.853333	0.877273	0.907975	0.744898	0.860294	0.579882	0.882653	0.7923	0.132406	0.395833	0.678125	0.72	0.305471	0.323442	0.542169	0.349206	0.372043	0.301538	0.504702	0.628763	0.507383	0.493976	0.580645	0.457286	0.507042	0.457854	0.622517	0.663866	0.589506	0.774834	0.601375	0.537367	0.909589	0.826316	0.317204	0.574144
0	0.731903	0.48324	0.694864	0.672269	0.347826	0.815385	0.544444	0.662791	0.829268	0.669202	0.77439	0.664516	0.641667	0.671111	0.709091	0.674847	0.693878	0.797794	0.45858	0.612245	0.6575	0.12151	0.263889	0.45	0.52	0.273556	0.252226	0.522088	0.230159	0.268817	0.369231	0.344828	0.491639	0.416107	0.337349	0.590323	0.311558	0.352113	0.356322	0.480132	0.663866	0.382716	0.673289	0.549828	0.419929	0.723288	0.602632	0.311828	0.467681
4	0.648794	0.368715	0.543807	0.683473	0.270531	0.584615	0.407407	0.457364	0.614634	0.501901	0.646341	0.554839	0.5	0.551111	0.518182	0.392638	0.530612	0.669118	0.393491	0.479592	0.5159	0.110851	0.208333	0.384375	0.445	0.214286	0.186944	0.473896		0.204301	0.209231	0.268025	0.384615	0.332886	0.168675	0.480645	0.276382		0.239464	0.357616		0.314815	0.516556	0.412371	0.291815	0.547945	0.457895	0.225806	0.38403
8	0.469169	0.310056	0.404834	0.535014	0.217391	0.430769	0.237037	0.372093	0.473171	0.395437	0.695122	0.419355	0.470833	0.36	0.4	0.325153	0.428571	0.533088	0.360947	0.336735	0.4087	0.107691	0.131944	0.278125	0.31	0.158055	0.154303	0.425703		0.178495		0.211599	0.341137	0.233557					0.168582	0.274834		0.237654	0.507726	0.226804	0.220641	0.430137	0.368421	0.204301	0.326996
[truncated: 15 more columns]
